# Supplementary material for: Inhibition of Advanced Glycation End Products: A Nexus of Chicken Hyperglycemia and Inflammation Absence
Source: Biology (Basel). 2025 Nov 24;14(12):1657. doi: 10.3390/biology14121657 (PMC12730405; doi:10.3390/biology14121657)
Supplement: Supplementary file 1 [file biology-14-01657-s001.zip]

Archive with 1 entries (1 files):
- biology-3974253-supplementary.pdf
